# Supplementary material for: Root Parameters Show How Management Alters Resource Distribution and Soil Quality in Conventional and Low-Input Cropping Systems in Central Iowa
Source: PLoS One. 2016 Oct 28;11(10):e0164209. doi: 10.1371/journal.pone.0164209 (PMC5085082; doi:10.1371/journal.pone.0164209)
Supplement: S1 Dataset — (CSV) [file pone.0164209.s001.csv]

ID	block	system	depth	crop	date	wtPOMC	wtPOMN	pctTotalAg	PMN	FDA	whole_soil_N	whole_soil_C	SOM_vol	bulk_density	lengthpcm3soil	AvgDiam	rootpctC	root_CdN	sand	silt	clay	WFPS		/*code*/	/*units*/
1	1	3	0	C	1	.	.	63.49	.	.	0.29	3.71	.	.	.	.	.	.	35	41	24	.		system	2=2yr; 3=3yr; 4=4YR
3	1	4	0	S	1	.	.	66.73	.	.	0.23	2.8675	.	.	.	.	.	.	34	38	28	.		depth	0=0-10cm; 10=10-20cm
5	1	2	0	C	1	.	.	60.62	.	.	0.22	2.7295	.	.	.	.	.	.	37	35	28	.		crop	A=alfalfa; C=Corn; O=oat/clover (3YR) oroat/alfalfa (4YR); S=soybean
7	1	4	0	A	1	.	.	63.58	.	.	0.2	2.612	.	.	.	.	.	.	40	35	25	.		date	1=fall 2008; 2=spring 2009; 3=summer 2009; 4=fall 2009; 5=spring 2010
9	1	3	0	O	1	.	.	67.52	.	.	0.24	3.074	.	.	.	.	.	.	39	36	25	.		wtPOMC	Concentration of POM-C: mg C cm-3
11	1	3	0	S	1	.	.	73.7	.	.	0.23	2.9628	.	.	.	.	.	.	38	35	27	.		wtPOMN	Concentration of POM-N: mg N cm-3
13	1	4	0	C	1	.	.	63.2	.	.	0.2	2.6242	.	.	.	.	.	.	40	34	26	.		pctTotalAg	Percent water stable aggregates (macro+micro): %
15	1	4	0	O	1	.	.	64.17	.	.	0.19	.	.	.	.	.	.	.	39	38	23	.		PMN	Concentration of potentially mineralizable N: ug N cm-3
17	1	2	0	S	1	.	.	75.02	.	.	0.23	3.1278	.	.	.	.	.	.	31	43	26	.		FDA	Concentration of hydrolyzed fluorescein diacetate: ug cm-3 min-1
19	2	4	0	S	1	.	.	68.41	.	.	0.18	2.4624	.	.	.	.	.	.	39	38	23	.		whole_soil_N	Total soil N concentration: %
21	2	4	0	C	1	.	.	59.74	.	.	0.18	2.1866	.	.	.	.	.	.	38	38	24	.		whole_soil_C	Total soil C concentraion: %
23	2	3	0	C	1	.	.	61.64	.	.	0.17	2.2394	.	.	.	.	.	.	46	32	22	.		SOM_vol	Concentration of soil organic matter: g SOM cm-3
25	2	2	0	C	1	.	.	72.97	.	.	0.17	2.2356	.	.	.	.	.	.	33	46	21	.		bulk_density	Bulk density: g cm-3
27	2	3	0	S	1	.	.	68.65	.	.	0.18	2.3762	.	.	.	.	.	.	30	44	26	.		lengthpcm3soil	Root length density:cm root (cm soil)-3
29	2	3	0	O	1	.	.	77.2	.	.	0.21	2.84	.	.	.	.	.	.	32	44	24	.		AvgDiam	Average root diameter: mm
31	2	2	0	S	1	.	.	70.79	.	.	0.26	3.5644	.	.	.	.	.	.	32	42	26	.		rootpctC	Root percent C: %
33	2	4	0	O	1	.	.	75.16	.	.	0.25	3.3836	.	.	.	.	.	.	33	41	26	.		root_CdN	Root C to N ratio
35	2	4	0	A	1	.	.	82.71	.	.	0.29	3.601	.	.	.	.	.	.	28	45	27	.		sand	Sand concentration: %
37	3	4	0	S	1	.	.	67.03	.	.	0.29	3.5904	.	.	.	.	.	.	30	39	31	.		silt	Silt concentration: %
39	3	4	0	A	1	.	.	67.74	.	.	0.27	3.7362	.	.	.	.	.	.	32	39	29	.		clay	Clay concentration: %
41	3	3	0	S	1	.	.	74.41	.	.	0.29	3.552	.	.	.	.	.	.	29	43	28	.		WFPS	Percent of water-filled pore space: %
43	3	2	0	C	1	.	.	72.46	.	.	0.24	3.0018	.	.	.	.	.	.	36	38	26	.		capacity
45	3	2	0	S	1	.	.	70.72	.	.	0.22	2.6532	.	.	.	.	.	.	46	35	19	.
47	3	3	0	O	1	.	.	62.82	.	.	0.2	2.4054	.	.	.	.	.	.	45	33	22	.
49	3	4	0	O	1	.	.	71.29	.	.	0.18	2.1	.	.	.	.	.	.	45	33	22	.
51	3	3	0	C	1	.	.	78.79	.	.	0.2	2.3794	.	.	.	.	.	.	44	36	20	.
53	3	4	0	C	1	.	.	63.26	.	.	0.2	2.4302	.	.	.	.	.	.	36	40	24	.
55	4	4	0	C	1	.	.	70.06	.	.	0.25	2.999	.	.	.	.	.	.	38	36	26	.
57	4	3	0	S	1	.	.	73.99	.	.	0.29	3.5332	.	.	.	.	.	.	38	34	28	.
59	4	4	0	S	1	.	.	77.59	.	.	0.3	3.566	.	.	.	.	.	.	30	40	30	.
61	4	2	0	C	1	.	.	75.22	.	.	0.29	3.4694	.	.	.	.	.	.	30	41	29	.
63	4	2	0	S	1	.	.	70.83	.	.	0.27	3.1976	.	.	.	.	.	.	42	31	27	.
65	4	4	0	O	1	.	.	78.12	.	.	0.25	2.9972	.	.	.	.	.	.	33	38	29	.
67	4	3	0	O	1	.	.	75.48	.	.	0.32	3.66005	.	.	.	.	.	.	29	39	32	.
69	4	3	0	C	1	.	.	80.17	.	.	0.37	5.00925	.	.	.	.	.	.	21	47	32	.
71	4	4	0	A	1	.	.	84.24	.	.	0.39	5.00345	.	.	.	.	.	.	22	43	35	.
1	1	3	0	S	2	2.691952273	0.19782742	63.88	34.6299	0.590806962	0.22	2.83	.	0.89	.	.	.	.	35	41	24	38.94205114
3	1	4	0	O	2	2.628540772	0.2232307	64.01	50.933	1.083147622	0.23	2.8175	.	1.06	.	.	.	.	34	38	28	50.22633333
5	1	2	0	S	2	2.646647016	0.2168418	69.59	48.0879	1.065622562	0.25	3.1195	.	1.19	.	.	.	.	37	35	28	59.2037226
7	1	4	0	C	2	2.058120042	0.161888	67.23	30.02	0.737993663	0.21	2.542	.	1	.	.	.	.	40	35	25	33.27757576
9	1	3	0	C	2	2.83088875	0.1935473	43.81	42.6317	0.998736164	0.22	2.684	.	1.03	.	.	.	.	39	36	25	35.18022222
11	1	3	0	O	2	2.886048697	0.24350274	50.36	51.5385	1.13448671	0.21	2.7028	.	1.17	.	.	.	.	38	35	27	37.2897973
13	1	4	0	S	2	2.290008	0.18320064	57.42	34.4176	1.000887882	0.2	2.6042	.	1.12	.	.	.	.	40	34	26	29.97098039
15	1	4	0	A	2	2.029271666	0.1799776	56.36	34.441	0.660714922	.	.	.	1.1	.	.	.	.	39	38	23	36.46570968
17	1	2	0	C	2	3.280987995	0.28070604	64.84	65.5758	1.286031786	0.22	2.9078	.	1.02	.	.	.	.	31	43	26	44.12688957
19	2	4	0	O	2	2.416483062	0.14789232	64.34	44.268	0.672037033	0.17	2.1224	.	1.24	.	.	.	.	39	38	23	52.15651064
21	2	4	0	S	2	2.002429636	0.1614704	59.68	20.9768	0.483709001	0.17	2.0666	.	1.04	.	.	.	.	38	38	24	41.03187578
23	2	3	0	S	2	1.765760757	0.16617993	29.54	30.7377	0.786825294	0.14	1.6494	.	1.19	.	.	.	.	46	32	22	45.42335959
25	2	2	0	S	2	2.85608588	0.19697144	61.59	42.1388	1.025457564	0.2	2.5856	.	1.22	.	.	.	.	33	46	21	55.93316084
27	2	3	0	O	2	2.41547364	0.19853208	56.42	37.5677	0.867745648	0.2	2.6862	.	1.07	.	.	.	.	30	44	26	35.28223418
29	2	3	0	C	2	3.10351788	0.20022696	58.77	37.3537	0.870908755	0.2	2.7	.	1.07	.	.	.	.	32	44	24	36.52052215
31	2	2	0	C	2	2.8734849	0.2077218	73.47	28.853	1.661665761	.	.	.	1.1	.	.	.	.	32	42	26	43.53693548
33	2	4	0	A	2	2.152051	0.1735525	69.5	47.773	0.99288052	0.28	3.5836	.	1.1	.	.	.	.	33	41	26	41.16732258
35	2	4	0	C	2	2.21965175	0.2089084	77.41	24.9975	0.817096522	0.29	3.631	.	1.01	.	.	.	.	28	45	27	37.51996037
37	3	4	0	O	2	2.94553115	0.217598049	67.47	66.6101	1.152835991	0.25	3.1904	.	1.03	.	.	.	.	30	39	31	44.31225309
39	3	4	0	C	2	4.315104176	0.336857876	71.7	56.0752	1.394022251	0.26	2.8862	.	1.01	.	.	.	.	32	39	29	39.96797866
41	3	3	0	O	2	3.668227833	0.25183794	70.52	71.502	.	0.26	3.352	.	1.02	.	.	.	.	29	43	28	42.51835583
43	3	2	0	S	2	3.736096082	0.245446967	62.26	54.4355	2.44568841	0.24	3.2018	.	1.03	.	.	.	.	36	38	26	46.58683642
45	3	2	0	C	2	2.728443075	0.210160468	63.39	54.7767	1.153798474	0.19	2.3632	.	1.21	.	.	.	.	46	35	19	49.2999375
47	3	3	0	C	2	3.133810723	0.232459494	58.89	58.4888	1.469949238	0.17	2.2354	.	1.13	.	.	.	.	45	33	22	34.0624375
49	3	4	0	A	2	1.782270931	0.150639164	65.24	12.7762	0.909833913	0.17	2.25	.	1.27	.	.	.	.	45	33	22	36.67907246
51	3	3	0	S	2	1.893967792	0.147155407	49.51	19.6524	0.797173824	0.18	2.2894	.	1.03	.	.	.	.	44	36	20	41.16153395
53	3	4	0	S	2	1.812006908	0.122633207	73.29	21.0028	0.909268331	0.2	2.6402	.	0.91	.	.	.	.	36	40	24	37.84946264
55	4	4	0	S	2	2.333279606	0.183119303	62.65	41.0696	0.904181418	0.21	2.739	.	1.04	.	.	.	.	38	36	26	44.11311801
57	4	3	0	O	2	2.915348046	0.240423729	67.03	52.5708	1.001896284	0.23	2.9932	.	1.02	.	.	.	.	38	34	28	44.16005521
59	4	4	0	O	2	3.849723762	0.28902642	73.53	40.2336	1.161862917	0.26	3.256	.	0.99	.	.	.	.	30	40	30	50.11517169
61	4	2	0	S	2	2.385614191	0.194629921	78.16	57.1956	0.915760404	0.34	4.2394	.	0.84	.	.	.	.	30	41	29	36.88272928
63	4	2	0	C	2	4.614254342	0.322763018	63.85	32.6592	1.025858897	0.21	2.5776	.	1.08	.	.	.	.	42	31	27	44.91699363
65	4	4	0	A	2	3.824768295	0.300526689	80.96	70.6888	1.10012141	0.25	3.1272	.	1.04	.	.	.	.	33	38	29	40.19309317
67	4	3	0	C	2	3.069650831	0.308889293	75.87	60.4448	0.871524753	.	.	.	1.04	.	.	.	.	29	39	32	41.32288199
69	4	3	0	S	2	2.835200344	0.226601336	79.52	47.783	0.640965557	0.37	5.074	.	0.71	.	.	.	.	21	47	32	33.47906186
71	4	4	0	C	2	2.743852763	0.235135267	81.96	55.5828	0.637570362	0.34	4.0502	.	0.91	.	.	.	.	22	43	35	38.20980172
1	1	3	0	S	3	2.70698511	0.17051328	73.94	45.7128	0.879380372	0.22	2.83	.	0.84	2.42	0.23	42.21	15.75	35	41	24	23.55132597
3	1	4	0	O	3	2.054890343	0.1788528	73.61	40.8	0.810692335	0.23	2.8175	.	0.8	4.9	0.22	39.7	35.01	34	38	28	27.11308108
5	1	2	0	S	3	1.845046759	0.1250304	67.33	57.156	0.934267713	0.25	3.1195	.	0.88	3.17	0.24	41.84	15.74	37	35	28	25.95502825
7	1	4	0	C	3	1.999091496	0.15129464	67.4	48.2761	0.780794112	0.21	2.542	.	1.03	3.59	0.2	39.26	18.15	40	35	25	31.50719136
9	1	3	0	C	3	3.061796332	0.2010855	67.69	60.5955	0.810445894	0.22	2.684	.	1.05	2.52	0.2	38.87	20.5	39	36	25	34.90298438
11	1	3	0	O	3	2.155007704	0.1536803	66.76	47.6256	1.116298898	0.21	2.7028	.	0.82	5.38	0.2	38.52	25.28	38	35	27	26.47972678
13	1	4	0	S	3	1.8868572	0.1479888	65.63	26.789	1.102931938	0.2	2.6042	.	0.86	3.22	0.22	41.16	13.11	40	34	26	21.72052514
15	1	4	0	A	3	2.385279064	0.16709328	65.3	36.5148	1.083788401	.	.	.	1.08	4.78	0.23	36.36	14.56	39	38	23	29.09396178
17	1	2	0	C	3	2.260079075	0.18276786	72.78	65.2509	0.892954343	0.22	2.9078	.	0.99	3.5	0.21	37.54	18.43	31	43	26	31.94032229
19	2	4	0	O	3	1.707827683	0.12194756	64.04	27.334	0.425232748	0.17	2.1224	.	0.79	5.29	0.22	36.65	19.08	39	38	23	18.21119892
21	2	4	0	S	3	2.185604834	0.19599696	67.9	27.6148	0.816267843	0.17	2.0666	.	1.31	3.45	0.25	37.59	14.78	38	38	24	39.7668097
23	2	3	0	S	3	1.939996255	0.13573752	54.95	35.9573	0.663894726	0.14	1.6494	.	1.03	3.22	0.28	40.41	15.82	46	32	22	25.69436728
25	2	2	0	S	3	3.1001712	0.2214408	67.89	35.574	0.92886559	0.2	2.5856	.	0.98	3.28	0.27	37.93	24.25	33	46	21	26.18771257
27	2	3	0	O	3	2.539437	0.171198	69.81	32.31	1.003404187	0.2	2.6862	.	1	4.22	0.22	36.15	23.22	30	44	26	30.78818182
29	2	3	0	C	3	2.55434256	0.1658664	67.15	35.8452	0.989947454	0.2	2.7	.	1.08	2.82	0.2	37.17	19.89	32	44	24	38.28152866
31	2	2	0	C	3	2.76953985	0.16683975	67.81	45.696	1.056646042	.	.	.	1.05	2.83	0.22	38.78	21.87	32	42	26	32.17265625
33	2	4	0	A	3	1.93937574	0.14729436	70.83	46.056	1.099122511	0.28	3.5836	.	1.01	4.28	0.23	35.19	14.47	33	41	26	29.76790244
35	2	4	0	C	3	1.70519424	0.14827776	78.54	30.4354	0.75977882	0.29	3.631	.	0.86	3.92	0.22	40.27	24.08	28	45	27	26.41857542
37	3	4	0	O	3	2.3828926	0.1881231	76.79	49.2789	0.974894802	0.25	3.1904	.	1.09	3.28	0.19	36.71	22.8	30	39	31	33.12516987
39	3	4	0	C	3	1.75309002	0.15112845	72.57	36.8082	0.834690132	0.26	2.8862	.	0.99	3.41	0.2	38.34	26.81	32	39	29	29.45906024
41	3	3	0	O	3	3.10969152	0.23034752	74.28	42.8896	2.007003523	0.26	3.352	.	1.04	2.91	0.21	34.65	19.6	29	43	28	33.92790062
43	3	2	0	S	3	2.56951188	0.1647123	63.65	37.665	1.087656119	0.24	3.2018	.	0.93	3.42	0.24	41.22	32.08	36	38	26	26.60800291
45	3	2	0	C	3	3.079995	0.205333	67.51	42.2757	1.082567808	0.19	2.3632	.	1.07	4.24	0.22	35.42	15.73	46	35	19	30.32908228
47	3	3	0	C	3	2.0550348	0.1185597	57.63	24.921	0.552910103	0.17	2.2354	.	0.9	2.25	0.21	35.52	20.36	45	33	22	25.93517143
49	3	4	0	A	3	2.024483366	0.1650294	46.66	43.3832	0.855368792	0.17	2.25	.	1.22	3.41	0.24	35.24	22.34	45	33	22	31.04132168
51	3	3	0	S	3	1.844332013	0.13434702	55.2	26.4504	0.666292667	0.18	2.2894	.	1.03	2.94	0.25	40.98	17.36	44	36	20	26.25037654
53	3	4	0	S	3	.	.	67.85	49.577	1.04566769	0.2	2.6402	.	1.1	2.46	0.23	53.52	18.54	36	40	24	34.50983871
55	4	4	0	S	3	2.16978342	0.17907655	67.3	26.5974	0.64986495	0.21	2.739	.	0.97	4.57	0.27	39.04	16.83	38	36	26	25.84270536
57	4	3	0	O	3	2.714284796	0.2318715	67.2	30.6285	0.985036496	0.23	2.9932	.	1.05	4.81	0.2	37.66	14.73	38	34	28	35.99859375
59	4	4	0	O	3	.	.	66.6	58.8597	0.837192987	0.26	3.256	.	0.93	2.58	0.17	36.98	22.15	30	40	30	27.78293895
61	4	2	0	S	3	3.857998213	0.3090636	72.39	45.6948	0.932242982	0.34	4.2394	.	1.08	3.21	0.24	41.47	21.01	30	41	29	37.2971465
63	4	2	0	C	3	2.360659164	0.1658304	68.73	34.848	0.773185254	0.21	2.5776	.	0.96	4.09	0.23	33	15.59	42	31	27	26.7947929
65	4	4	0	A	3	3.271877206	0.290952	70.24	37.85	0.883955021	0.25	3.1272	.	1	5.45	0.27	36.69	24.09	33	38	29	28.65212121
67	4	3	0	C	3	2.053636	0.253188	69.47	59.41	0.791857562	.	.	.	1	4.15	0.2	35.71	13.54	29	39	32	34.83545455
69	4	3	0	S	3	2.569438407	0.202587	69.03	29.645	0.617504432	0.37	5.074	.	0.7	2.12	0.25	42	22.04	21	47	32	22.53587179
71	4	4	0	C	3	2.765278601	0.23736297	80.3	33.2661	0.605432441	0.34	4.0502	.	0.93	2.59	0.19	58.2	15.79	22	43	35	32.23909884
1	1	3	0	S	4	1.809603736	0.1408185	57.12	40.176	0.709482883	0.22	2.83	38.09257033	0.81	2.68	0.22	41.03	18.57	35	41	24	33.83070652
3	1	4	0	O	4	2.16886067	0.1765455	70.3	42.0024	0.881409646	0.23	2.8175	52.01529741	1.11	3.2	0.26	38.81	14.37	34	38	28	48.05723377
5	1	2	0	S	4	2.885720516	0.2171414	63.29	49.5274	0.985378279	0.25	3.1195	43.64156916	0.86	3.47	0.25	41.38	17.61	37	35	28	36.22209497
7	1	4	0	C	4	1.972554639	0.149309141	54.44	40.059	0.814620688	0.21	2.542	38.73887631	0.9	2.37	0.28	40.28	23.69	40	35	25	37.5876
9	1	3	0	C	4	1.764107177	0.125712	51.01	43.1649	0.801029062	0.22	2.684	36.48375835	0.81	2.2	0.22	40.18	20.71	39	36	25	31.6025462
11	1	3	0	O	4	2.208155079	0.207872	62.83	62.5296	1.28328334	0.21	2.7028	50.73757958	1.12	3.5	0.26	41	15.59	38	35	27	47.68198693
13	1	4	0	S	4	1.70892	0.113928	54.33	39.1228	0.693299592	0.2	2.6042	41.29087175	0.94	3.83	0.23	39.92	16.99	40	34	26	38.39927485
15	1	4	0	A	4	.	.	.	.	.	.	.	.	1.29	3.95	0.24	39.07	15.08	39	38	23	54.21841544
17	1	2	0	C	4	2.301901566	0.205542	68.5	38.6802	1.152920646	0.22	2.9078	54.78450351	1.14	3.1	0.21	35.57	14.12	31	43	26	55.29830464
19	2	4	0	O	4	2.307832923	0.1922456	56.61	19.116	0.795173755	0.17	2.1224	43.40840736	1.18	3.17	0.26	0	.	39	38	23	47.81970068
21	2	4	0	S	4	1.733291387	0.1312938	55.92	23.7462	1.143000585	0.17	2.0666	40.94713918	1.14	3.48	0.22	36.82	16.36	38	38	24	47.5357351
23	2	3	0	S	4	1.283850373	0.095536	53.37	25.3456	0.735980492	0.14	1.6494	32.69568819	1.12	3.07	0.24	41.71	17.82	46	32	22	43.55006536
25	2	2	0	S	4	2.0955696	0.171768	61.77	52.53	0.524269204	0.2	2.5856	44.53687462	1.02	3.81	0.25	40.72	17.7	33	46	21	43.01584049
27	2	3	0	O	4	1.955064	0.162922	65.82	34.1744	0.564941496	0.2	2.6862	47.77645886	1.06	3.29	0.27	39.84	13.79	30	44	26	44.29033333
29	2	3	0	C	4	1.5416752	0.1185904	61.03	20.8868	0.910954007	0.2	2.7	42.547032	0.94	3.01	0.19	39.55	23.13	32	44	24	40.58436257
31	2	2	0	C	4	2.05428	0.16218	64.59	36.4956	1.710190252	.	.	.	1.02	2.26	0.21	56.54	27.99	32	42	26	45.71884049
33	2	4	0	A	4	2.078271	0.1847352	68.42	45.8118	0.423969755	0.28	3.5836	52.11048182	0.93	3.09	0.27	42.34	24.91	33	41	26	42.34068314
35	2	4	0	C	4	2.1520323	0.1996731	71.94	31.5009	0.779640597	0.29	3.631	45.7829294	0.81	1.45	0.18	37.83	17.35	28	45	27	33.28241576
37	3	4	0	O	4	2.977771	0.2802608	68.83	90.4482	1.438448104	0.25	3.1904	56.25422746	1.09	1.99	0.24	36.51	14.1	30	39	31	46.8640609
39	3	4	0	C	4	1.9873854	0.1548612	60.57	53.5236	0.726493843	0.26	2.8862	37.26301188	0.78	1.69	0.19	38.69	18.08	32	39	29	30.93867914
41	3	3	0	O	4	2.7836802	0.2257038	76.28	78.1746	1.617112071	0.26	3.352	52.4338062	0.98	3.1	0.24	41.5	17.08	29	43	28	43.65137126
43	3	2	0	S	4	3.107972	0.246176	64.79	75.6462	1.370149324	0.24	3.2018	50.71147289	0.98	2.03	0.21	39.98	18.01	36	38	26	44.64662874
45	3	2	0	C	4	2.6971545	0.2365925	59.8	38.1578	1.041507427	0.19	2.3632	40.84297548	1.01	2.88	0.2	40	18.1	46	35	19	38.31964634
47	3	3	0	C	4	2.0101038	0.1402398	52.55	50.2452	0.67139595	0.17	2.2354	39.2905688	1.02	1.47	0.19	40.31	17.92	45	33	22	39.1188773
49	3	4	0	A	4	2.305149857	0.179844048	37.81	40.6638	1.232414671	0.17	2.25	47.65219875	1.23	2.18	0.28	41.78	17.63	45	33	22	46.48230634
51	3	3	0	S	4	1.716639276	0.127067499	54.69	28.566	0.026127651	0.18	2.2894	42.48324388	1.08	2.43	0.21	39	14.61	44	36	20	42.34666242
53	3	4	0	S	4	1.745790958	0.120623548	62.88	27.2571	0.967297642	0.2	2.6402	38.65592427	0.87	2.55	0.21	39.1	21.97	36	40	24	35.65753652
55	4	4	0	S	4	1.601442007	0.114831403	64.14	45.695	0.448334694	0.21	2.739	43.50834672	0.95	3.21	0.25	38.44	19.12	38	36	26	40.81311765
57	4	3	0	O	4	2.610375635	0.200829583	66.13	38.0813	1.087200576	0.23	2.9932	52.60245737	1.07	4.45	0.24	40.18	13.05	38	34	28	45.87049367
59	4	4	0	O	4	2.896559682	0.229782868	70.53	62.0136	0.972982825	0.26	3.256	51.86699599	0.99	1.57	0.25	39.66	13.58	30	40	30	43.73026807
61	4	2	0	S	4	3.433400014	0.25223525	69.86	39.9765	1.340886758	0.34	4.2394	53.83672262	0.87	3.03	0.24	43.59	17.16	30	41	29	43.42888483
63	4	2	0	C	4	2.486797376	0.180459472	60.94	21.717	0.98155092	0.21	2.5776	41.37270052	0.95	2.29	0.21	40.87	23.22	42	31	27	36.79992647
65	4	4	0	A	4	3.71609515	0.296736476	60.16	72.3313	.	0.25	3.1272	57.44999584	1.13	3.83	0.25	41.17	13.54	33	38	29	49.13344079
67	4	3	0	C	4	.	.	.	.	.	.	.	.	0.93	1.46	0.19	39.5	18.99	29	39	32	43.34367733
69	4	3	0	S	4	3.608420271	0.212512772	54.97	30.1824	0.725042307	0.37	5.074	47.10717464	0.72	1.74	0.23	43.72	16.31	21	47	32	34.99647668
71	4	4	0	C	4	2.883704394	0.222865083	79.25	42.2864	0.877957608	0.34	4.0502	64.03136614	1.07	1.03	0.27	44.18	38.75	22	43	35	8.524446203
1	1	3	0	O	5	2.254187056	0.158733465	53.104	57.58331445	1.029882024	0.22	2.83	.	1.065518151	.	.	.	.	35	41	24	45.5274278
3	1	4	0	A	5	2.782717447	0.191961152	76.541	62.25512534	0.814806665	0.23	2.8175	.	0.926260054	.	.	.	.	34	38	28	28.9499936
5	1	2	0	C	5	3.035261644	0.196110427	79.085	41.90255978	0.964215657	0.25	3.1195	.	1.009959064	.	.	.	.	37	35	28	39.63708751
7	1	4	0	S	5	2.010391732	0.150552263	67.084	41.01755731	1.100872791	0.21	2.542	.	0.991152958	.	.	.	.	40	35	25	39.33063051
9	1	3	0	S	5	2.220464212	0.155635402	66.884	53.99800828	1.011799873	0.22	2.684	.	0.955995617	.	.	.	.	39	36	25	34.19191782
11	1	3	0	C	5	2.281255867	0.161597266	62.405	44.99857604	1.350083097	0.21	2.7028	.	0.913471003	.	.	.	.	38	35	27	30.89701908
13	1	4	0	O	5	1.856054912	0.122901902	66.403	51.13055156	1.200709828	0.2	2.6042	.	1.068690305	.	.	.	.	40	34	26	40.05731036
15	1	4	0	C	5	1.71923785	0.123972346	.	24.26908229	0.734986433	.	.	.	0.971866515	.	.	.	.	39	38	23	25.20459029
17	1	2	0	S	5	2.735651038	0.187025175	72.432	37.26603338	0.99291379	0.22	2.9078	.	1.004693358	.	.	.	.	31	43	26	40.52223434
19	2	4	0	A	5	2.094246827	0.140490787	59.285	32.41553684	0.874325809	0.17	2.1224	.	1.108823706	.	.	.	.	39	38	23	28.63456058
21	2	4	0	O	5	2.34534764	0.151206048	63.007	22.03459201	0.817320072	0.17	2.0666	.	1.187998612	.	.	.	.	38	38	24	40.51692405
23	2	3	0	O	5	2.255575977	0.181561953	60.449	26.71796546	0.903855431	0.14	1.6494	.	1.221063434	.	.	.	.	46	32	22	41.64882552
25	2	2	0	C	5	2.833385727	0.2147292	64.883	31.82549406	0.937599341	0.2	2.5856	.	1.052272096	.	.	.	.	33	46	21	35.10031289
27	2	3	0	C	5	1.730472373	0.1313944	72.321	17.58787003	0.6758388	0.2	2.6862	.	0.917913401	.	.	.	.	30	44	26	30.45323922
29	2	3	0	S	5	1.650892546	0.11970816	73.461	29.3743313	1.167951564	0.2	2.7	.	1.043099392	.	.	.	.	32	44	24	41.71858278
31	2	2	0	S	5	2.499095957	0.1606442	70.744	27.65763622	1.830976005	.	.	.	1.086975565	.	.	.	.	32	42	26	42.72114922
33	2	4	0	C	5	2.25140625	0.18745056	78.681	46.81415922	0.951184592	0.28	3.5836	.	0.970862247	.	.	.	.	33	41	26	30.40830071
35	2	4	0	S	5	2.253196071	0.17235918	79.029	35.09511481	0.933292331	0.29	3.631	.	0.894975652	.	.	.	.	28	45	27	35.80983134
37	3	4	0	A	5	3.000512064	0.2233539	69.41	60.36075763	1.390842025	0.25	3.1904	.	1.100435795	.	.	.	.	30	39	31	36.32191576
39	3	4	0	S	5	2.838720108	0.18578352	69.688	44.77615005	1.615597612	0.26	2.8862	.	1.036363596	.	.	.	.	32	39	29	37.73856068
41	3	3	0	C	5	2.389014414	0.174492	77.971	52.26484055	1.191226867	0.26	3.352	.	0.904376457	.	.	.	.	29	43	28	30.28584731
43	3	2	0	C	5	3.067703979	0.18226	61.689	64.54574375	1.754587882	0.24	3.2018	.	1.001873298	.	.	.	.	36	38	26	38.2388147
45	3	2	0	S	5	2.068397859	0.14468769	58.405	37.93303411	1.2646186	0.19	2.3632	.	1.087130784	.	.	.	.	46	35	19	39.90585849
47	3	3	0	S	5	1.762048855	0.1393854	55.396	32.14690532	1.018175923	0.17	2.2354	.	1.097819658	.	.	.	.	45	33	22	38.49443941
49	3	4	0	C	5	1.534853582	0.121978658	58.058	36.85428376	0.756621752	0.17	2.25	.	1.078562349	.	.	.	.	45	33	22	29.53345457
51	3	3	0	O	5	1.943544712	0.139343946	58.405	24.11782791	1.033927766	0.18	2.2894	.	1.132881538	.	.	.	.	44	36	20	37.71151732
53	3	4	0	O	5	1.20049478	0.076122106	68.796	43.06035889	1.093287188	0.2	2.6402	.	1.142348349	.	.	.	.	36	40	24	42.68702141
55	4	4	0	O	5	2.334872626	0.136096925	68.979	41.08427826	1.283089781	0.21	2.739	.	1.08376092	.	.	.	.	38	36	26	40.55536362
57	4	3	0	C	5	3.055228341	0.220393724	72.071	33.13641211	0.939753496	0.23	2.9932	.	0.901725976	.	.	.	.	38	34	28	28.92819224
59	4	4	0	A	5	2.571089529	0.180834275	73.947	58.40247888	1.347643882	0.26	3.256	.	1.040067632	.	.	.	.	30	40	30	33.68520066
61	4	2	0	C	5	2.576073814	0.17075333	71.085	35.92285004	1.090155173	0.34	4.2394	.	1.032199826	.	.	.	.	30	41	29	45.01299899
63	4	2	0	S	5	.	.	.	.	.	0.21	2.5776	.	.	.	.	.	.	42	31	27	.
65	4	4	0	C	5	2.220580345	0.168825746	76.969	26.40230143	0.731587381	0.25	3.1272	.	0.951780077	.	.	.	.	33	38	29	29.3852423
67	4	3	0	S	5	.	.	.	.	.	.	.	.	.	.	.	.	.	29	39	32	.
69	4	3	0	O	5	3.329867669	0.210451748	74.877	54.11198137	1.15695475	0.37	5.074	.	0.919828703	.	.	.	.	21	47	32	44.49375265
71	4	4	0	S	5	.	.	.	.	.	0.34	4.0502	.	.	.	.	.	.	22	43	35	.
2	1	3	10	C	1	.	.	62.31	.	.	0.22	2.8161	.	.	.	.	.	.	35	39	26	.
4	1	4	10	S	1	.	.	66.31	.	.	0.21	2.6711	.	.	.	.	.	.	34	40	26	.
6	1	2	10	C	1	.	.	66.38	.	.	0.18	2.2754	.	.	.	.	.	.	37	36	27	.
8	1	4	10	A	1	.	.	67.96	.	.	0.18	2.3526	.	.	.	.	.	.	40	33	27	.
10	1	3	10	O	1	.	.	69.46	.	.	0.24	3.1918	.	.	.	.	.	.	39	32	29	.
12	1	3	10	S	1	.	.	76.39	.	.	0.24	3.0778	.	.	.	.	.	.	37	34	29	.
14	1	4	10	C	1	.	.	62.82	.	.	0.21	2.828	.	.	.	.	.	.	43	33	24	.
16	1	4	10	O	1	.	.	64.83	.	.	0.17	2.1282	.	.	.	.	.	.	40	33	27	.
18	1	2	10	S	1	.	.	70.98	.	.	0.2	2.8376	.	.	.	.	.	.	30	40	30	.
20	2	4	10	S	1	.	.	70.51	.	.	0.2	2.602	.	.	.	.	.	.	37	37	26	.
22	2	4	10	C	1	.	.	62.17	.	.	0.18	2.2284	.	.	.	.	.	.	39	39	22	.
24	2	3	10	C	1	.	.	57.36	.	.	0.18	2.3336	.	.	.	.	.	.	44	33	23	.
26	2	2	10	C	1	.	.	55.87	.	.	0.16	2.139	.	.	.	.	.	.	30	46	24	.
28	2	3	10	S	1	.	.	70.32	.	.	0.18	2.3272	.	.	.	.	.	.	29	46	25	.
30	2	3	10	O	1	.	.	70.72	.	.	0.21	2.7882	.	.	.	.	.	.	33	42	25	.
32	2	2	10	S	1	.	.	75.46	.	.	0.22	3.1162	.	.	.	.	.	.	31	43	26	.
34	2	4	10	O	1	.	.	76.6	.	.	0.24	3.3018	.	.	.	.	.	.	33	42	25	.
36	2	4	10	A	1	.	.	80.64	.	.	0.28	3.4556	.	.	.	.	.	.	29	45	26	.
38	3	4	10	S	1	.	.	75.57	.	.	0.29	3.477	.	.	.	.	.	.	31	39	30	.
40	3	4	10	A	1	.	.	78.43	.	.	0.26	3.705	.	.	.	.	.	.	32	39	29	.
42	3	3	10	S	1	.	.	78.65	.	.	0.3	3.6206	.	.	.	.	.	.	29	40	31	.
44	3	2	10	C	1	.	.	77.2	.	.	0.23	2.6862	.	.	.	.	.	.	36	38	26	.
46	3	2	10	S	1	.	.	66.68	.	.	0.2	2.37	.	.	.	.	.	.	45	32	23	.
48	3	3	10	O	1	.	.	73.75	.	.	0.2	2.4032	.	.	.	.	.	.	45	33	22	.
50	3	4	10	O	1	.	.	64.93	.	.	0.18	2.069	.	.	.	.	.	.	45	32	23	.
52	3	3	10	C	1	.	.	75.54	.	.	0.18	2.2424	.	.	.	.	.	.	43	35	22	.
54	3	4	10	C	1	.	.	64.3	.	.	0.14	1.7374	.	.	.	.	.	.	37	38	25	.
56	4	4	10	C	1	.	.	71.23	.	.	0.24	3.0388	.	.	.	.	.	.	37	37	26	.
58	4	3	10	S	1	.	.	71.64	.	.	0.29	3.4702	.	.	.	.	.	.	35	37	28	.
60	4	4	10	S	1	.	.	75.42	.	.	0.3	3.6546	.	.	.	.	.	.	28	41	31	.
62	4	2	10	C	1	.	.	83.84	.	.	0.24	2.9654	.	.	.	.	.	.	27	40	33	.
64	4	2	10	S	1	.	.	71.39	.	.	0.23	2.7578	.	.	.	.	.	.	43	30	27	.
66	4	4	10	O	1	.	.	84.52	.	.	0.22	2.6354	.	.	.	.	.	.	30	39	31	.
68	4	3	10	O	1	.	.	80.02	.	.	0.32	4.23315	.	.	.	.	.	.	21	46	33	.
70	4	3	10	C	1	.	.	79.61	.	.	0.35	4.371228571	.	.	.	.	.	.	30	41	29	.
72	4	4	10	A	1	.	.	89.91	.	.	0.36	4.69085	.	.	.	.	.	.	22	46	32	.
2	1	3	10	S	2	2.357093529	0.19317045	63.47	30.0201	.	0.21	2.5761	.	1.21	.	.	.	.	35	39	26	65.48830903
4	1	4	10	O	2	1.862297314	0.16950425	79.35	45.6895	1.121411587	0.25	3.0611	.	1.15	.	.	.	.	34	40	26	58.7558
6	1	2	10	S	2	0.83757674	0.07283276	74.54	10.1269	0.525184126	0.21	2.7154	.	1.19	.	.	.	.	37	36	27	57.28138356
8	1	4	10	C	2	2.409786523	0.18033912	66.96	42.588	0.879521803	0.21	2.5126	.	1.17	.	.	.	.	40	33	27	55.45286149
10	1	3	10	C	2	2.521240295	0.2053404	64.65	45.0684	.	0.21	2.5918	.	1.08	.	.	.	.	39	32	29	49.49254777
12	1	3	10	O	2	1.412448188	0.11733462	93.84	28.4007	0.753440255	0.22	2.7178	.	1.23	.	.	.	.	37	34	29	57.11011268
14	1	4	10	S	2	2.2171968	0.1847664	67.02	44.4444	0.838456026	0.19	2.498	.	1.56	.	.	.	.	43	33	24	49.87348624
16	1	4	10	A	2	1.695498549	0.14916174	67.83	31.0471	0.639591456	0.17	2.1882	.	1.19	.	.	.	.	40	33	27	47.28090068
18	1	2	10	C	2	0.4098864	0.0292776	77.66	23.436	.	0.21	2.7676	.	1.2	.	.	.	.	30	40	30	57.876
20	2	4	10	O	2	2.81449728	0.20848128	61.56	31.872	0.636957094	0.16	2.002	.	1.28	.	.	.	.	37	37	26	56.9459854
22	2	4	10	S	2	2.101199929	0.139407	74.88	34.41	0.741684508	0.17	1.9884	.	1.24	.	.	.	.	39	39	22	57.28360284
24	2	3	10	S	2	1.758098429	0.11676336	83.41	29.2999	0.517675448	0.15	1.8436	.	1.33	.	.	.	.	44	33	23	60.39711364
26	2	2	10	S	2	0.595075	0.045775	53.97	7.025	0.286995287	0.18	2.229	.	1.25	.	.	.	.	30	46	24	54.18303571
28	2	3	10	O	2	3.072888	0.256074	71.22	41.472	0.759145646	0.21	2.7572	.	1.2	.	.	.	.	29	46	25	54.78372414
30	2	3	10	C	2	2.63440408	0.20527824	86.43	25.868	0.731554682	0.21	2.7482	.	1.16	.	.	.	.	33	42	25	56.19849664
32	2	2	10	C	2	0.7801794	0.0709254	72.51	10.9746	0.327425902	0.19	2.6162	.	1.17	.	.	.	.	31	43	26	50.65546622
34	2	4	10	A	2	0.84224712	0.07323888	76.02	19.7472	0.673662929	0.25	3.3018	.	1.21	.	.	.	.	33	42	25	55.77973958
36	2	4	10	C	2	2.27052848	0.18061022	77.16	32.926	0.797191613	0.26	3.2756	.	1.01	.	.	.	.	29	45	26	49.04196646
38	3	4	10	O	2	1.169942962	0.122089035	86.16	47.988	1.033527825	0.25	3.077	.	1.2	.	.	.	.	31	39	30	61.56041379
40	3	4	10	C	2	2.918673757	0.135648948	74.79	44.1564	0.797292894	0.22	2.805	.	1.24	.	.	.	.	32	39	29	62.52721986
42	3	3	10	O	2	0.33873413	0.059108904	81.23	37.6047	0.918655018	0.24	3.0706	.	1.27	.	.	.	.	29	40	31	64.7249058
44	3	2	10	S	2	1.866445582	0.121325073	64.15	57.6138	1.254353111	0.23	3.0762	.	1.31	.	.	.	.	36	38	26	63.18648134
46	3	2	10	C	2	1.196189937	0.090115331	61.16	16.9384	0.831743821	0.17	2.17	.	1.24	.	.	.	.	45	32	23	51.48066667
48	3	3	10	C	2	3.235404307	0.240673892	58.19	62.054	1.107996204	0.16	2.1032	.	1.15	.	.	.	.	45	33	22	47.52068333
50	3	4	10	A	2	1.742805016	0.129676439	61.96	22.5456	0.762643516	0.17	2.229	.	1.22	.	.	.	.	45	32	23	42.41334266
52	3	3	10	S	2	1.646039507	0.144617323	65.29	32.319	1.030104562	0.16	2.1424	.	1.35	.	.	.	.	43	35	22	68.41280769
54	3	4	10	S	2	2.716026938	0.209216825	75.64	30.168	1.588394146	0.2	2.6674	.	1.2	.	.	.	.	37	38	25	63.81931034
56	4	4	10	S	2	1.693506532	0.121664975	68.77	16.8708	0.625559618	0.2	2.6388	.	1.02	.	.	.	.	37	37	26	50.84293252
58	4	3	10	O	2	.	.	79.27	.	.	0.21	2.7302	.	1.14	.	.	.	.	35	37	28	57.77912583
60	4	4	10	O	2	2.335247733	0.204400764	79.67	48.5754	0.786409394	0.27	3.3246	.	1.14	.	.	.	.	28	41	31	60.37998675
62	4	2	10	S	2	1.603052024	0.129309777	82.98	33.7824	0.719310153	0.29	3.7554	.	1.36	.	.	.	.	27	40	33	58.89327132
64	4	2	10	C	2	0.680260926	0.082446906	69.29	21.5988	0.36450255	0.18	2.3078	.	1.23	.	.	.	.	43	30	27	55.43445423
66	4	4	10	A	2	1.497895458	0.156256876	79.62	56.235	0.679333213	.	.	.	1.15	.	.	.	.	30	39	31	54.34708333
68	4	3	10	C	2	1.89966636	0.233581761	73.6	31.5438	0.90498606	0.26	3.277	.	1.14	.	.	.	.	21	46	33	60.56004636
70	4	3	10	S	2	3.542408914	0.287393919	81.04	63.452	1.071115069	0.36	4.7092	.	1.16	.	.	.	.	30	41	29	48.40002685
72	4	4	10	C	2	2.880401536	0.235442868	82.13	31.3768	0.679666845	0.34	3.822	.	1.04	.	.	.	.	22	46	32	51.5423354
2	1	3	10	S	3	1.983286383	0.13219548	73.33	47.0547	0.930373945	0.21	2.5761	.	0.97	2.01	0.22	42.02	15.28	35	39	26	31.488625
4	1	4	10	O	3	1.67552147	0.1497776	73.18	52.8556	0.845213791	0.25	3.0611	.	0.86	3.57	0.21	39.59	28.75	34	40	26	29.99622346
6	1	2	10	S	3	0.8891478	0.0773172	75.37	22.8852	0.688812471	0.21	2.7154	.	1.08	1.97	0.23	41.25	14.79	37	36	27	37.95340127
8	1	4	10	C	3	2.154343769	0.16748992	70.93	48.5888	1.670041982	0.21	2.5126	.	1.04	3.96	0.25	39.29	25.03	40	33	27	36.5127205
10	1	3	10	C	3	2.313900002	0.19813595	72.72	57.0517	0.855929046	0.21	2.5918	.	1.03	2.13	0.2	42.59	27.59	39	32	29	27.95210185
12	1	3	10	O	3	1.771556337	0.11987524	69.68	42.9525	1.130730484	0.22	2.7178	.	0.83	2.39	0.2	38.87	28.07	37	34	29	45.35562363
14	1	4	10	S	3	2.1006153	0.1286091	69.15	27.3808	0.780074504	0.19	2.498	.	1.09	2.56	0.21	37.63	14.78	43	33	24	25.14476282
16	1	4	10	A	3	1.42011177	0.088479	66.24	24.8035	0.669461923	0.17	2.1882	.	1.13	2.56	0.22	38.27	13.6	40	33	27	35.57938816
18	1	2	10	C	3	0.94061986	0.05533058	77.5	16.1538	0.761808297	0.21	2.7676	.	1.09	1.78	0.2	40.78	22.38	30	40	30	39.05029808
20	2	4	10	O	3	2.20987872	0.18415656	58.78	40.3074	0.645045549	0.16	2.002	.	1.26	3.66	0.2	36.04	19.34	37	37	26	46.98621583
22	2	4	10	S	3	2.439091885	0.15681132	63.19	21.0017	0.608653863	0.17	1.9884	.	1.03	3.24	0.23	35.78	14.82	39	39	22	30.86693827
24	2	3	10	S	3	1.571646886	0.10438026	55.69	34.8951	0.646478983	0.15	1.8436	.	1.23	3.14	0.21	37.71	14.03	44	33	23	37.55311268
26	2	2	10	S	3	1.4371159	0.1002639	71.59	27.324	0.578151936	0.18	2.229	.	1.1	2.1	0.24	41.65	18.84	30	46	24	33.51309677
28	2	3	10	O	3	2.1017216	0.1313576	72.13	25.971	0.711159061	0.21	2.7572	.	1.1	3.65	0.23	36.42	23.32	29	46	25	38.92935484
30	2	3	10	C	3	2.37099104	0.1669712	67.16	34.6408	0.945774267	0.21	2.7482	.	1.06	3.2	0.24	36.81	19.49	33	42	25	34.662
32	2	2	10	C	3	1.1986496	0.0705088	71.63	23.736	0.501263287	0.19	2.6162	.	1.15	2.13	0.23	40.83	23.75	31	43	26	39.17053333
34	2	4	10	A	3	2.064136	0.15404	76.43	35.64	0.638707233	0.25	3.3018	.	1	2.67	0.22	39.37	12.83	33	42	25	36.66636364
36	2	4	10	C	3	1.948128	0.1669824	75.91	33.6768	0.745151937	0.26	3.2756	.	0.96	3.26	0.2	38.86	16.01	29	45	26	32.56018935
38	3	4	10	O	3	2.76951675	0.2110108	80.03	54.7995	1.211185722	0.25	3.077	.	0.85	2.38	0.21	35.74	17.69	31	39	30	46.53915278
40	3	4	10	C	3	2.7448752	0.2088492	74.53	38.8596	1.078031716	0.22	2.805	.	0.94	4.56	0.26	38.71	31.99	32	39	29	30.00853801
42	3	3	10	O	3	2.02394304	0.1425312	76.97	36.5721	1.181217935	0.24	3.0706	.	1.01	0.92	0.21	35.53	28.4	29	40	31	37.471
44	3	2	10	S	3	1.4487671	0.0762509	66.08	29.1593	1.314302914	0.23	3.0762	.	1.03	1.78	0.24	43.22	25.2	36	38	26	37.45480556
46	3	2	10	C	3	1.0134372	0.05067186	61.04	21.7056	0.411443217	0.17	2.17	.	1.14	1.84	0.25	41.67	17.64	45	32	23	34.67147682
48	3	3	10	C	3	1.923108	0.1442331	51.21	46.233	0.690965061	0.16	2.1032	.	1.1	3.06	0.23	40.71	27.41	45	33	22	30.8613871
50	3	4	10	A	3	1.783835648	0.10657704	72.91	35.5101	0.539745577	0.17	2.229	.	1.23	3.54	0.26	36.37	28.87	45	32	23	37.27766197
52	3	3	10	S	3	.	.	62.76	28.9458	0.649558434	0.16	2.1424	.	1.17	2.33	0.22	41.29	15.22	43	35	22	35.7395473
54	3	4	10	S	3	2.446147336	0.1593074	70.83	35.0526	1.153301251	0.2	2.6674	.	1.13	2.59	0.21	38.82	15.94	37	38	25	38.179875
56	4	4	10	S	3	2.68655511	0.190533	70.25	40.635	0.820073695	0.2	2.6388	.	1.05	3.09	0.22	36.55	16.52	37	37	26	36.50292188
58	4	3	10	O	3	1.723685966	0.11566341	67.38	21.4587	0.688699379	0.21	2.7302	.	1.13	3.32	0.22	38.7	14.28	35	37	28	45.98133553
60	4	4	10	O	3	.	.	77.56	44.8874	0.763533079	0.27	3.3246	.	1.03	1.86	0.19	37.29	25.97	28	41	31	41.49850926
62	4	2	10	S	3	1.322919598	0.1018776	74.87	22.491	0.481669709	0.29	3.7554	.	1.02	2.38	0.24	41.72	30.32	27	40	33	39.59977914
64	4	2	10	C	3	0.84793654	0.09975724	61.76	18.8639	0.336498833	0.18	2.3078	.	1.21	2.5	0.25	42.85	17.75	43	30	27	39.96991319
66	4	4	10	A	3	1.166079238	0.12457828	79.92	23.3914	0.462564001	.	.	.	1.09	2.97	0.24	39.74	34.01	30	39	31	37.16166346
68	4	3	10	C	3	1.556223616	0.2855622	77.04	29.7528	0.632673425	0.26	3.277	.	0.98	3.53	0.23	37.61	14.04	21	46	33	34.81846108
70	4	3	10	S	3	3.322073917	0.2656454	81.66	35.561	0.74389465	0.36	4.7092	.	0.86	1.65	0.22	38.99	29.16	30	41	29	35.45818436
72	4	4	10	C	3	.	.	84.42	36.774	0.723235926	0.34	3.822	.	0.9	2	0.21	37.49	15.41	22	46	32	35.33888571
2	1	3	10	S	4	1.35533421	0.1231722	70.3	33.0747	0.681890421	0.21	2.5761	53.54058122	1.23	2.1	0.22	41.19	16.48	35	39	26	59.58916901
4	1	4	10	O	4	2.179261405	0.214587	66.91	47.7086	0.974358831	0.25	3.0611	56.52322324	1.13	2.06	0.26	40.4	13.16	34	40	26	42.27761184
6	1	2	10	S	4	2.124792	0.157392	70.86	22.356	0.581078553	0.21	2.7154	54.56980552	1.2	1.49	0.24	41.87	17.23	37	36	27	55.61710345
8	1	4	10	C	4	1.993895431	0.1516266	64.14	57.3276	1.104779983	0.21	2.5126	54.98176839	1.29	2.54	0.28	42.94	24.54	40	33	27	64.97663603
10	1	3	10	C	4	1.29915946	0.128656	64.38	46.1465	0.775161128	0.21	2.5918	37.18864127	0.85	2.15	0.23	42.63	27.33	39	32	29	60.98018056
12	1	3	10	O	4	1.774024006	0.1725984	64.52	48.1338	.	0.22	2.7178	53.24414057	1.17	2.78	0.26	39.01	13.31	37	34	29	38.79814865
14	1	4	10	S	4	1.8160884	0.1433754	63.27	35.5446	0.919495429	0.19	2.498	53.43803882	1.26	2.16	0.22	39.64	15.73	43	33	24	55.65800719
16	1	4	10	A	4	2.305257082	0.164268	49.92	45.792	0.733070931	0.17	2.1882	45.36031506	1.2	3.08	0.28	40.53	13.88	40	33	27	37.91875862
18	1	2	10	C	4	0.582768	0.032376	70.79	19.992	0.685134873	0.21	2.7676	55.42526185	1.2	1.23	0.34	44.24	37.81	30	40	30	56.75751724
20	2	4	10	O	4	2.0038172	0.1398012	61.81	20.4561	0.434930101	0.16	2.002	41.53526867	1.19	2.1	0.24	38.66	13.56	37	37	26	40.84430479
22	2	4	10	S	4	.	.	63.42	43.2288	0.59446522	0.17	1.9884	39.54500691	1.14	2.14	0.21	38.61	17.16	39	39	22	43.35435099
24	2	3	10	S	4	1.168654684	0.096928	64.15	22.23	1.678040964	0.15	1.8436	42.08415688	1.3	2.1	0.24	43.17	30.19	44	33	23	54.76274074
26	2	2	10	S	4	1.2777921	0.1236573	61.55	20.8728	0.769912034	0.18	2.229	44.95479789	1.17	1.69	0.25	42.05	18.69	30	46	24	49.33565878
28	2	3	10	O	4	3.0548232	0.231426	63.58	27.2376	0.799812315	0.21	2.7572	53.87430385	1.17	2.26	0.34	40.23	14.58	29	46	25	42.10814189
30	2	3	10	C	4	1.716	0.156	61.64	29.406	0.946646024	0.21	2.7482	59.70098978	1.3	2.46	0.26	27.98	18.91	33	42	25	65.63362963
32	2	2	10	C	4	0.7433874	0.0707988	75.58	16.8264	0.427925361	0.19	2.6162	54.23742034	1.23	1.26	0.25	42.29	27.64	31	43	26	57.50033451
34	2	4	10	A	4	1.773814	0.152915	75.15	46.2315	0.671905491	0.25	3.3018	62.98252491	1.19	1.74	0.26	39.98	21.15	33	42	25	46.11453767
36	2	4	10	C	4	1.718307	0.1591025	72.41	42.619	1.051255828	0.26	3.2756	60.51429742	1.15	1.76	0.23	39.79	16.11	29	45	26	55.76925
38	3	4	10	O	4	2.2381504	0.2315328	70.92	74.3628	1.016196266	0.25	3.077	62.27196909	1.24	1.48	0.25	40.75	12.69	31	39	30	45.63112057
40	3	4	10	C	4	2.8438348	0.2091055	67.55	43.1038	1.07406619	0.22	2.805	59.299929	1.27	1.74	0.28	43.54	28.83	32	39	29	65.16388406
42	3	3	10	O	4	0.9857466	0.120213	74.74	48.8832	0.728550186	0.24	3.0706	57.15895213	1.14	2.09	0.22	40.44	14.87	29	40	31	46.07525166
44	3	2	10	S	4	1.2802608	0.0984816	69.88	27.3504	1.118811807	0.23	3.0762	56.23447311	1.12	1.4	0.23	41.99	19	36	38	26	48.28334641
46	3	2	10	C	4	0.84288	0.056192	56.87	14.8992	0.587065731	0.17	2.17	48.02698163	1.28	2.26	0.25	41.36	18.22	45	32	23	54.32151825
48	3	3	10	C	4	1.6162077	0.1671939	38.85	45.9897	0.855499118	0.16	2.1032	44.88138893	1.23	2.68	0.23	43.05	22.42	45	33	22	48.22682746
50	3	4	10	A	4	2.000142949	0.158433687	60.81	29.3232	1.069993824	0.17	2.229	47.26017214	1.23	1.94	0.25	42.01	13.29	45	32	23	41.57010211
52	3	3	10	S	4	1.516630266	0.148347342	58.36	26.5344	0.95994924	0.16	2.1424	47.48292355	1.28	1.99	0.21	39.99	16.39	43	35	22	55.18808759
54	3	4	10	S	4	1.692105519	0.137692118	69.12	49.1264	1.370250125	0.2	2.6674	57.35856589	1.28	1.52	0.2	41.06	17.18	37	38	25	61.22931387
56	4	4	10	S	4	3.088944358	0.236417015	69.04	46.3232	1.064459843	0.2	2.6388	56.84801347	1.28	2.1	0.24	39.64	15.79	37	37	26	65.11649635
58	4	3	10	O	4	2.142108308	0.167777385	63.5	54.7992	0.655368571	0.21	2.7302	49.33210775	1.08	2.83	0.24	40.52	16.14	35	37	28	37.73464968
60	4	4	10	O	4	2.686395751	0.236864956	76.95	53.9659	0.871294654	0.27	3.3246	57.97709204	1.09	1.38	0.26	38.06	12.6	28	41	31	40.42048397
62	4	2	10	S	4	1.665347321	0.124505343	79.79	25.7298	0.752681974	0.29	3.7554	65.84540442	1.14	1.12	0.24	42.38	17.02	27	40	33	59.83980795
64	4	2	10	C	4	0.779158423	0.078173116	62.56	14.248	0.41705456	0.18	2.3078	54.26925204	1.37	0.96	0.29	44.04	24.47	43	30	27	62.85303125
66	4	4	10	A	4	.	.	.	.	.	.	.	.	1.15	1.72	0.23	42.34	14.26	30	39	31	43.55893333
68	4	3	10	C	4	0.69575975	0.157603067	78.62	27.8748	0.810320055	0.26	3.277	60.73447058	1.16	1.36	0.25	44.45	26.15	21	46	33	57.72518121
70	4	3	10	S	4	3.282236998	0.227303458	82.23	43.2328	0.747460476	0.36	4.7092	65.65191923	1.04	0.95	0.26	42.27	16.38	30	41	29	59.12561491
72	4	4	10	C	4	2.718920565	0.198221442	78.82	35.0982	0.994695387	0.34	3.822	64.90752325	1.11	0.97	0.25	44.09	25.19	22	46	32	59.57492532
2	1	3	10	O	5	.	.	73.678	.	.	0.21	2.5761	.	.	.	.	.	.	35	39	26	.
4	1	4	10	A	5	2.728816587	0.172285937	72.218	57.10590545	0.778165526	0.25	3.0611	.	1.065114589	.	.	.	.	34	40	26	41.45244144
6	1	2	10	C	5	0.49332164	0.033295939	78.332	14.86141957	0.659668341	0.21	2.7154	.	1.210438226	.	.	.	.	37	36	27	57.18817306
8	1	4	10	S	5	1.723007314	0.12050179	68.577	45.80252444	0.943444667	0.21	2.5126	.	1.133561077	.	.	.	.	40	33	27	50.18977067
10	1	3	10	S	5	2.10477887	0.139756987	72.18	36.66242294	0.950875627	0.21	2.5918	.	1.158987516	.	.	.	.	39	32	29	55.62372666
12	1	3	10	C	5	.	.	77.633	63.62519236	1.25267659	0.22	2.7178	.	1.147202013	.	.	.	.	37	34	29	56.05646844
14	1	4	10	O	5	1.368323553	0.095413601	68.149	31.1151866	0.844134212	0.19	2.498	.	1.187503974	.	.	.	.	43	33	24	52.96382955
16	1	4	10	C	5	.	.	69.393	.	.	0.17	2.1882	.	1.209588659	.	.	.	.	40	33	27	54.5485341
18	1	2	10	S	5	0.533907465	0.040490044	80.669	11.93611678	0.686770386	0.21	2.7676	.	1.140349012	.	.	.	.	30	40	30	52.58019966
20	2	4	10	A	5	2.064920456	0.170462641	62.95	32.87852433	0.557393416	0.16	2.002	.	1.256691021	.	.	.	.	37	37	26	42.71140146
22	2	4	10	O	5	1.857636068	0.120251551	66.387	17.90986397	0.640005473	0.17	1.9884	.	1.278201041	.	.	.	.	39	39	22	55.85920545
24	2	3	10	O	5	1.714946784	0.123609824	59.832	27.47575836	0.699984485	0.15	1.8436	.	1.254732578	.	.	.	.	44	33	23	51.5995685
26	2	2	10	C	5	0.773607098	0.03505905	70.602	16.74628939	0.544785072	0.18	2.229	.	1.173501051	.	.	.	.	30	46	24	49.61980577
28	2	3	10	C	5	1.742113341	0.12237804	72.905	36.18254285	0.870247297	0.21	2.7572	.	1.06891169	.	.	.	.	29	46	25	48.30671932
30	2	3	10	S	5	1.822908749	0.13046616	69.967	27.42238879	0.944227762	0.21	2.7482	.	1.137742195	.	.	.	.	33	42	25	54.36592554
32	2	2	10	S	5	1.078512398	0.06960232	71.81	13.19276641	0.630939335	0.19	2.6162	.	1.159652096	.	.	.	.	31	43	26	55.56378995
34	2	4	10	C	5	2.058853404	0.14431175	76.741	30.25521962	1.018201648	0.25	3.3018	.	0.974556722	.	.	.	.	33	42	25	47.43488008
36	2	4	10	S	5	1.437094855	0.1132292	78.633	26.11573025	0.817066635	0.26	3.2756	.	1.085033904	.	.	.	.	29	45	26	56.6217392
38	3	4	10	A	5	2.426308184	0.170975	76.298	56.15788462	1.354555107	0.25	3.077	.	1.249208755	.	.	.	.	31	39	30	56.14259445
40	3	4	10	S	5	1.893984351	0.1037052	76.597	27.53825284	1.036736778	0.22	2.805	.	1.195406641	.	.	.	.	32	39	29	61.19151303
42	3	3	10	C	5	2.474928825	0.155064	74.388	55.32457486	1.293826756	0.24	3.0706	.	1.037445014	.	.	.	.	29	40	31	52.14102497
44	3	2	10	C	5	1.243201123	0.08584896	69.497	27.04309174	1.551988119	0.23	3.0762	.	1.218423267	.	.	.	.	36	38	26	54.09665031
46	3	2	10	S	5	0.931885109	0.05467625	62.418	20.26563362	0.678830041	0.17	2.17	.	1.253212572	.	.	.	.	45	32	23	51.74794431
48	3	3	10	S	5	2.04063278	0.14968296	59.979	47.41818986	0.972117841	0.16	2.1032	.	1.187071437	.	.	.	.	45	33	22	51.50594277
50	3	4	10	C	5	1.722998223	0.112460864	56.96	24.16715981	1.034358629	0.17	2.229	.	1.195384396	.	.	.	.	45	32	23	53.7181529
52	3	3	10	O	5	2.626939049	0.172187177	66.135	31.32992844	1.281855683	0.16	2.1424	.	1.248028311	.	.	.	.	43	35	22	52.70144323
54	3	4	10	O	5	1.157974852	0.078568137	72.527	21.23497316	1.207717901	0.2	2.6674	.	1.159144607	.	.	.	.	37	38	25	48.84528825
56	4	4	10	O	5	2.077952001	0.142882955	69.535	34.98432604	1.078761794	0.2	2.6388	.	1.198064359	.	.	.	.	37	37	26	54.89405342
58	4	3	10	C	5	2.801234861	0.190643562	74.041	58.92579995	1.125786682	0.21	2.7302	.	1.064930525	.	.	.	.	35	37	28	52.2073697
60	4	4	10	A	5	3.361819127	0.244664565	76.065	70.71693813	1.214387648	0.27	3.3246	.	1.068996316	.	.	.	.	28	41	31	40.29776369
62	4	2	10	C	5	0.966890597	0.081013423	81.431	17.09200948	0.616538305	0.29	3.7554	.	1.045041922	.	.	.	.	27	40	33	50.2877711
64	4	2	10	S	5	.	.	.	.	.	0.18	2.3078	.	.	.	.	.	.	43	30	27	.
66	4	4	10	C	5	3.125117089	0.234790186	75.386	41.07019813	1.343065714	.	.	.	1.021580553	.	.	.	.	30	39	31	50.27186731
68	4	3	10	S	5	.	.	.	.	.	0.26	3.277	.	.	.	.	.	.	21	46	33	.
70	4	3	10	O	5	2.38121911	0.150889862	86.269	30.71622531	0.908982944	0.36	4.7092	.	0.96357396	.	.	.	.	30	41	29	52.02806331
72	4	4	10	S	5	.	.	.	.	.	0.34	3.822	.	.	.	.	.	.	22	46	32	.
