# Supplementary material for: Root Parameters Show How Management Alters Resource Distribution and Soil Quality in Conventional and Low-Input Cropping Systems in Central Iowa
Source: PLoS One. 2016 Oct 28;11(10):e0164209. doi: 10.1371/journal.pone.0164209 (PMC5085082; doi:10.1371/journal.pone.0164209)
Supplement: S2 Dataset — (CSV) [file pone.0164209.s002.csv]

crop	system	block	stover_c	manure_c	root_c	exud_c	tot_c		/*code*/	/*units*/
A	4	1	24.41	0	19.3	13.1	56.82		crop	A=alfalfa; C=Corn; O=oat/clover (3YR) oroat/alfalfa (4YR); S=soybean
A	4	2	27.96	0	32.67	10.38	71		system	2=2yr; 3=3yr; 4=4YR
A	4	3	31.51	0	13.36	19.25	64.12		stover_c	Residue C; kg ha-1
A	4	4	34.84	0	13.03	7.69	55.56		manure_c	manure C; kg ha-1
C	2	1	388.15	0	20.13	10.31	556.81		root_c	Root C; kg ha-1
C	2	2	425.62	0	12.66	18.86	595.37		exud_c	Exudate C; kg ha-1
C	2	3	341.22	0	14.83	13.33	507.61		tot_c	Total C; kg ha-1
C	2	4	349.6	0	12.63	16.4	516.86
C	3	1	396.42	138.23	11.31	9	416.72
C	3	2	386.3	138.23	16.61	16.26	419.16
C	3	3	441.65	138.23	13.25	13.2	468.1
C	3	4	496.16	138.23	9.59	14.49	520.24
C	4	1	368.2	138.23	17.2	10.3	533.93
C	4	2	434.43	138.23	7.04	14.91	594.61
C	4	3	380.5	138.23	13.01	3.59	535.33
C	4	4	480.62	138.23	16.91	19.2	654.96
O	3	1	227.82	0	9.73	6.29	243.84
O	3	2	228.27	0	11.19	9.18	248.64
O	3	3	200.65	0	11.34	9.19	221.19
O	3	4	260.78	0	11.02	6.53	278.34
O	4	1	0	0	11.06	10.62	21.68
O	4	2	0	0	3.42	11.23	14.64
O	4	3	0	0	8.63	12.45	21.08
O	4	4	0	0	4.85	16.84	21.69
S	2	1	171.87	0	13.37	6.45	191.69
S	2	2	249.74	0	14.24	9.06	273.04
S	2	3	225.77	0	8.21	10.83	244.81
S	2	4	206.77	0	11.54	15.22	233.52
S	3	1	249.8	0	12.41	6.66	268.87
S	3	2	293.24	0	14.68	8.98	316.9
S	3	3	268.84	0	8.55	11.67	289.07
S	3	4	226.39	0	7.24	8.09	241.71
S	4	1	259.92	0	13.92	10.87	284.71
S	4	2	233.51	0	10.4	9.86	253.76
S	4	3	287.64	0	11.87	4.95	304.46
S	4	4	263.66	0	16.3	15.04	294.99
