# Supplementary material for: Root Parameters Show How Management Alters Resource Distribution and Soil Quality in Conventional and Low-Input Cropping Systems in Central Iowa
Source: PLoS One. 2016 Oct 28;11(10):e0164209. doi: 10.1371/journal.pone.0164209 (PMC5085082; doi:10.1371/journal.pone.0164209)
Supplement: S1 Table — (XLSX) [file pone.0164209.s003.xlsx]

## Sheet: S1 Table
S1 Table. Analysis of variance on soil parameters and stratification ratios on soils collected in spring, summer and fall of 2009.
	POM-C	PMN	FDA	BD	WFPS	%WSA
	___________________________________p-value_____________________________________
Crop(system)	0.148	0.037	0.6237	0.2107	0.1861	0.4262
Depth	<.0001	<.0001	<.0001	<.0001	<.0001	<.0001
Crop(system)*Depth	<.0001	<.0001	<.0001	0.0245	<.0001	0.0012
Season	0.0285	0.3173	0.3305	<.0001	<.0001	<.0001
Crop(system)*Season	0.0083	0.1875	D	D	0.0049	D
Depth*Season	0.0135	D	0.0665	0.0004	0.0001	0.0543
Crop(system)*Depth*Season	Da	D	D	D	<.0001	D
Clay	D	0.0195	0.0056	0.0002	D	<.0001
	___________________________________p-value_____________________________________
Cropsystem	<.0001	<.0001	<.0001	0.0585	0.0033	0.0082
Date	0.0027	0.2562	0.0994	0.0007	0.0489	0.0418
Cropsystem*Date	D	D	D	D	<.0001	0.2755
POM-C, particulate organic matter C; PMN, potentially mineralizable N; FDA, enzymatic activity; BD, bulk density; WFPS, water-filled pore space; WSA, percentage of water-stable macro-aggregates
a "D" signifies a term dropped from the model with a p-value >0.35 for class variables and >0.05 for the covariate.

## Sheet: S2 Table
S2 Table. Soil parameter means for soils collected in spring, summer and fall of 2009 for all crop phases.
	POM-C		PMN		FDA		BD		WFPS		%WSA
	mg cm-3		mg cm-3		mg cm-3 min-1		g cm-3		%		%
Spring	2.21836	aa*	37.2767	a	0.87504		1.1294	a	48.8443	a	52.4723	b
Summer	2.10053	a	36.2632	a	0.81897		1.0185	b	33.0166	b	58.3309	a
Fall	1.99399	a*	38.8688	a	0.84846		1.0942	a	46.7408	ab	42.39	c
Corn	2.04873	a	36.1219	a	0.826787		1.07097		42.5933		50.7082
Soybean	2.07747	a	35.0069	a*	0.826787		1.0659		43.2716		50.6501
Oat/legume	2.26347	a	42.8452	a*	0.889405		1.09145		43.6696		51.9503
Alfalfa	2.06864	a	39.2586	a	0.79785		1.1328		40.871		51.5388
POM-C, particulate organic matter C; PMN, potentially mineralizable N; FDA, enzymatic activity; BD, bulk density; WFPS, water-filled pore space; WSA, percentage of water-stable macro-aggregates
aDifferent lowercase letters represent significant differences between the systems at p<0.05, taking into account experimentwise error. Differences are obtained by contrast statements comparing means of all crops within the rotations.
*Asterisks between the same letter represent significant differences at p<0.10

## Sheet: S3 Table
S3 Table. Parameter estimates of linear regressions between summer root parameters and bulk density (Pr>F in parenthesis)
Crop	RLD=BD	RAD=BD
Corn	-3.271 (0.107)	0.075 (0.132)
Soybean	0.675 (0.537)	-0.025 (0.419)
Oat/legume	-2.159 (0.377)	-0.005 (0.857)
Alfalfa	-3.762 (0.415)	0.034 (0.680)
All crops	-1.004*(0.298)	0.024 (0.269)
