# Supplementary material for: Root Parameters Show How Management Alters Resource Distribution and Soil Quality in Conventional and Low-Input Cropping Systems in Central Iowa
Source: PLoS One. 2016 Oct 28;11(10):e0164209. doi: 10.1371/journal.pone.0164209 (PMC5085082; doi:10.1371/journal.pone.0164209)
Supplement: S3 Table — (XLSX) [file pone.0164209.s005.xlsx]

## Sheet: S3
S3 Table. Parameter estimates of linear regressions between summer root parameters and bulk density (Pr>F in parenthesis)
Crop	RLD=BD	RAD=BD
Corn	-3.271 (0.107)	0.075 (0.132)
Soybean	0.675 (0.537)	-0.025 (0.419)
Oat/legume	-2.159 (0.377)	-0.005 (0.857)
Alfalfa	-3.762 (0.415)	0.034 (0.680)
All crops	-1.004*(0.298)	0.024 (0.269)
